# Supplementary material for: Cultural Perceptions and Emotional Well-Being Among Married Women with Polycystic Ovary Syndrome Experiencing Fertility Difficulties in Southern Punjab, Pakistan: A Cross-Sectional Study
Source: Healthcare (Basel). 2025 Nov 27;13(23):3085. doi: 10.3390/healthcare13233085 (PMC12692285; doi:10.3390/healthcare13233085)
Supplement: Supplementary file 1 [file healthcare-13-03085-s001.zip]

Archive with 1 entries (1 files):
- healthcare-3997793-supplementary.pdf
